# Supplementary material for: Psychometric Properties of the Perceived Collective Family Efficacy Scale in Algeria
Source: Healthcare (Basel). 2023 Oct 8;11(19):2691. doi: 10.3390/healthcare11192691 (PMC10572840; doi:10.3390/healthcare11192691)
Supplement: Supplementary file 1 [file healthcare-11-02691-s001.zip]

Archive with 1 entries (1 files):
- healthcare-2577692-supplementary.pdf
